# Supplementary material for: Upregulation of glycolytic enzyme PFKFB3 by deubiquitinase OTUD4 promotes cardiac fibrosis post myocardial infarction
Source: J Mol Med (Berl). 2023 May 10;101(6):743–56. doi: 10.1007/s00109-023-02323-6 (PMC10234888; doi:10.1007/s00109-023-02323-6)
Supplement: Supplementary file 2 — Supplementary file2 (XLSX 25 KB) [file 109_2023_2323_MOESM2_ESM.xlsx]

## Sheet: Sheet1
Majority protein IDs	Protein names	Gene names	Number of proteins	Peptides	Razor + unique peptides	Unique peptides	Mol. weight [kDa]
O35552;A7UAK3	6-phosphofructo-2-kinase/fructose-2,6-bisphosphatase 3;6-phosphofructo-2-kinase;Fructose-2,6-bisphosphatase	Pfkfb3	5	16	16	16	63.675
P04937;A0A096P6L8;F1LST1	Fibronectin;Anastellin	Fn1	6	43	43	43	272.51
P62243;B2RYR8;M0R7Q5;Q6TXJ0	40S ribosomal protein S8	Rps8;LOC100363452;LOC297756	5	3	3	3	24.205
B5DEN5	EF-1-beta	Eef1b2	2	12	10	10	24.675
D4ACF2	E3 ubiquitin-protein ligase TRIM21	Trim21	3	5	5	5	54.126
F1M853	Ribosome-binding protein 1	Rrbp1	1	33	33	33	157.5
G3V6P7;Q62812	Myosin-9	LOC100911597;Myh9	8	33	33	27	226.41
P31000;G3V8C3	Vimentin	Vim	10	23	23	19	53.732
P62630;M0R757;F1M6C2	Elongation factor 1-alpha 1;Elongation factor 1-alpha	Eef1a1;LOC100360413;LOC100360150	3	7	7	4	50.113
P60711;P63259;A0A0G2K3K2;A0A068F1Y2	Actin, cytoplasmic 1;Actin, cytoplasmic 1, N-terminally processed;Actin, cytoplasmic 2;Actin, cytoplasmic 2, N-terminally processed	Actb;Actg1	7	15	15	6	41.736
Q04462	Valine--tRNA ligase	Vars	3	33	33	33	140.37
Q68FR6	Elongation factor 1-gamma	Eef1g	1	17	17	17	50.06
Q68FR9	Elongation factor 1-delta	Eef1d	2	18	18	16	31.33
D4A4Z9	Kinectin	Ktn1	1	23	23	23	151.79
G3V8V1;P23785;Q6IN42;F1LMP7	Granulins;Acrogranin;Granulin-1;Granulin-2;Granulin-3;Granulin-4;Granulin-5;Granulin-6;Granulin-7	Grn	4	8	8	8	65.156
Q9WVJ6	Protein-glutamine gamma-glutamyltransferase 2	Tgm2	2	9	9	9	76.934
P02262;D4ACV3;K7S2S2;P0CC09	Histone H2A type 1;Histone H2A;Histone H2A type 2-A	Hist2h2ac;Hist2h2aa2;Hist2h2aa3	4	2	2	1	14.077
P48675;Q6P725	Desmin	Des	2	16	12	12	53.456
G3V9Y1;Q9JLT0	Myosin-10	Myh10	2	12	6	6	229
P62271;M0R5K9;A0A0H2UHT6;D3ZM33;A0A0G2KA79;D3ZAU6	40S ribosomal protein S18	Rps18;LOC100912024;LOC100362298;RGD1561919	7	7	7	7	17.718
Q6AXS5	Plasminogen activator inhibitor 1 RNA-binding protein;Plasminogen activator inhibitor 1 RNA-binding protein, N-terminally processed	Serbp1	1	3	3	3	44.754
D3Z9E1	Emilin	Emilin1	1	10	10	10	94.504
D3ZN76	Protein transport protein Sec16A	Sec16a	1	15	15	15	253.29
M0RDM4;P0C170;D3ZVK7;G3V9C0;K7R8M0;Q6I8Q6;M0RCL5;Q64598;P0C169;Q00728;Q4FZT6;A9UMV8;A0A0A0MXW3;D3ZWE0;D4AEC0;P0C0S7;D3ZXP3	Histone H2A;Histone H2A type 1-E;Histone H2A type 1-F;Histone H2A type 1-C;Histone H2A type 4;Histone H2A type 3;Histone H2A.J;Histone H2A.Z	LOC680322;Hist1h2ak;Hist1h2ac;Hist1h2ao;Hist1h2af;LOC100910554;H2afj;H2afz;Hist2h2ab;H2afv;H2afx	17	2	1	1	14.068
Q9WUH8;G3V9M6	Fibrillin-1	Fbn1	2	15	15	15	312.07
P62755;M0RD75	40S ribosomal protein S6	Rps6	2	2	2	2	28.68
P62268;F1LTW8;D4A9Q3	40S ribosomal protein S23	Rps23;RGD1563705;RGD1563570	3	3	3	3	15.807
P68370;Q6AYZ1;A0A0H2UHM7;Q6P9V9;Q68FR8;Q6AY56	Tubulin alpha-1A chain;Tubulin alpha-1C chain;Tubulin alpha-1B chain;Tubulin alpha-3 chain;Tubulin alpha-8 chain	Tuba1a;Tuba1c;Tuba1b;Tuba3a;Tuba8	8	6	6	6	50.135
P04797;M0R660;E9PTN6;D3ZGY4;M0R590;A0A0G2K8S2;Q0QEU1;E9PTV9	Glyceraldehyde-3-phosphate dehydrogenase	Gapdh;RGD1565368;RGD1564688;Gapdh-ps2;LOC685186;GAPDH;RGD1562758	19	5	5	5	35.828
P04764;Q5EB49;Q5BJ93;M0R5J4	Alpha-enolase	Eno1	6	4	4	4	47.127
P48721;F1M953	Stress-70 protein, mitochondrial	Hspa9	2	7	7	7	73.857
A0A0G2K654;P15865;M0R7B4	Histone H1.4	Hist1h1e;LOC684828	5	8	8	8	21.316
F1M7Q7;Q498M3;Q5XI11	OTU domain-containing protein 4	Otud4	3	7	7	7	122.72
D3ZH41	Cytoskeleton-associated protein 4	Ckap4	1	8	8	8	36.315
F1LTJ5	Basement membrane-specific heparan sulfate proteoglycan core protein	Hspg2	1	8	8	8	263.11
Q6P7R7;P62986	Ubiquitin-60S ribosomal protein L40;Ubiquitin;60S ribosomal protein L40	Uba52	2	2	2	1	14.728
P12001;Q0QEW8;A0A0H2UHS7	60S ribosomal protein L18	Rpl18	3	4	4	4	21.658
M0RD14;Q6P7S0;A0A0G2JVG3;P11980	Pyruvate kinase;Pyruvate kinase PKM	Pkm	4	5	5	5	52.772
Q64119;A0A0G2K6J5;B2GV99;A0A0G2JWE1	Myosin light polypeptide 6	Myl6	5	5	5	5	16.975
P62909	40S ribosomal protein S3	Rps3	3	5	5	5	26.674
Q3KR86;A0A140TAG5;A0A0G2JVH4	MICOS complex subunit Mic60	Immt	3	3	3	3	67.176
A0A0G2K719;D3ZN21;D4ADE8;A0A0G2K9N3;W8BZ34	ATP-dependent RNA helicase DDX3Y	Ddx3y;Ddx3x;DDX3Y	6	5	5	5	73.145
F1LMV6	High mobility group protein DSP1	Dsp	1	5	5	5	332.39
Q9EPH8;A0A0G2JZS2;D3ZSR2;G3V9N0	Polyadenylate-binding protein 1;Polyadenylate-binding protein	Pabpc1;Pabpc4	4	1	1	1	70.7
P08050;A0A654ICE6	Gap junction alpha-1 protein	Gja1	2	4	4	4	43.031
P41123;D3ZRM9;A0A0G2JYG9;F1M2E9;D3ZD02	60S ribosomal protein L13	Rpl13;LOC100360491;RGD1563145	5	5	5	5	24.309
P23358;M0R4B6;B2RYU2;A0A140TAC5;D4A8N3;D3ZJE2	60S ribosomal protein L12	Rpl12;RGD1563956;Rpl12-ps1	6	2	2	2	17.845
A0A0G2JSH5;P02770	Serum albumin	Alb	2	3	3	3	68.758
P62890;A0A0G2K5E6	60S ribosomal protein L30	Rpl30	2	2	2	2	12.784
Q6P9T8;G3V7C6;P69897;Q4QRB4;B4F7C2;P85108;Q3KRE8;Q4QQV0	Tubulin beta-4B chain;Tubulin beta-5 chain;Tubulin beta-3 chain;Tubulin beta-2A chain;Tubulin beta-2B chain	Tubb4b;Tubb5;Tubb3;Tubb4a;Tubb2a;Tubb2b;Tubb6	8	4	4	4	49.8
Q499S4;P18588;Q499Q3;J7JVB9;P18590;P18589	Interferon-induced GTP-binding protein Mx1;Interferon-induced GTP-binding protein Mx3;Interferon-induced GTP-binding protein Mx2	Mx1;Mx2;Mx3	6	4	4	4	74.504
Q5BJN7;P62864	40S ribosomal protein S30	LOC100360647;Fau	2	3	3	3	14.372
Q91V33	KH domain-containing, RNA-binding, signal transduction-associated protein 1	Khdrbs1	4	4	4	4	48.315
P49242;M0R6L4	40S ribosomal protein S3a;40S ribosomal protein S3b;40S ribosomal protein S3a	Rps3a;LOC100365839	2	4	4	4	29.945
P04644;A0A0H2UHQ8;D3ZKG6;D3ZFA8;D3ZHU9	40S ribosomal protein S17	Rps17;RGD1559955;LOC100364909;LOC100361180	8	4	4	4	15.51
Q5RJR8	Leucine-rich repeat-containing protein 59	Lrrc59	1	4	4	4	34.869
P21531;A0A0U1RRY5	60S ribosomal protein L3	Rpl3	2	4	4	4	46.135
Q6AY09;A0A0G2JTG7;Q8VHV7;G3V9Q3	Heterogeneous nuclear ribonucleoprotein H2;Heterogeneous nuclear ribonucleoprotein H;Heterogeneous nuclear ribonucleoprotein H, N-terminally processed	Hnrnph2;Hnrnph1	6	3	3	3	49.293
Q80WE1;A0A0G2JZV8;Q8VD80	Fragile X mental retardation protein 1 homolog	Fmr1	5	3	3	3	66.78
P62832	60S ribosomal protein L23	Rpl23	1	2	2	2	14.865
O70199;G3V6C4	UDP-glucose 6-dehydrogenase	Ugdh	2	4	4	4	54.891
P34058;A0A0G2K793;P82995	Heat shock protein HSP 90-beta;Heat shock protein HSP 90-alpha	Hsp90ab1;Hsp90aa1	6	4	4	4	83.28
Q5M7V8	Thyroid hormone receptor-associated protein 3	Thrap3	1	4	4	4	108.25
P62828;Q66H11;Q8K586	GTP-binding nuclear protein Ran;GTP-binding nuclear protein Ran, testis-specific isoform	Ran;RGD1306195;Rasl2-9	3	4	4	4	24.423
E9PT29;A0A096MIX2;Q568Z8;A0A096MJW9	Probable ATP-dependent RNA helicase DDX17	Ddx17	6	4	4	4	72.459
D4A7U1	zxyin	Zyx	1	4	4	4	60.303
C0JPT7	Filamin-A	Flna	1	4	4	4	280.49
Q63555;Q6IMY8;A0A0G2JZ52	Heterogeneous nuclear ribonucleoprotein U	Hnrnpu	3	2	2	2	87.747
P62853;F1M6F4;A0A0H2UHU0;D4AE10	40S ribosomal protein S25	Rps25;LOC100912210;RGD1563613	6	3	3	3	13.742
P04692;A0A0G2JX64;Q91XN6;A0A0G2K7F7;Q91XN7;A0A0G2JSQ4;Q63607;Q63583	Tropomyosin alpha-1 chain	Tpm1	10	3	3	1	32.68
Q4KM71;A0A0G2K8K0	Splicing factor, proline- and glutamine-rich	Sfpq	2	3	3	3	75.486
G3V6X1	Fibulin-2	Fbln2	2	3	3	3	131.3
Q5XI81;A0A0G2JWD2;A0A3G2LW22	Fragile X mental retardation syndrome-related protein 1	Fxr1	3	3	3	3	63.947
Q6P3V9;P50878	60S ribosomal protein L4	Rpl4	2	3	3	3	47.3
Q5BJT0	Arginine and glutamate-rich protein 1	Arglu1	1	3	3	3	32.887
P05426;B0K023;B0K031	60S ribosomal protein L7	Rpl7	3	2	2	2	30.329
P62703;X1WI37;A0A0H2UHX3;D3ZX01	40S ribosomal protein S4, X isoform;40S ribosomal protein S4	Rps4x;LOC100362640;Rps4y2	4	3	3	3	29.597
D4A7F2	c-Myc-binding protein	Mycbp	1	2	2	2	11.97
P29314;D3ZV50;A0A0G2K4C4	40S ribosomal protein S9	Rps9;LOC100364509	4	3	3	3	22.591
Q5XFV6	Ribosomal protein L34	Mrpl34	1	3	3	3	10.446
Q63716;A0A0G2K3Z9	Peroxiredoxin-1	Prdx1	2	3	3	3	22.109
Q64578;P11507;Q71UZ2;B4F7E5	Sarcoplasmic/endoplasmic reticulum calcium ATPase 1;Sarcoplasmic/endoplasmic reticulum calcium ATPase 2;Calcium-transporting ATPase	Atp2a1;Atp2a2	4	2	2	2	109.41
Q9ET45	BCL2/adenovirus E1B 19 kDa protein-interacting protein 3	Bnip3	2	3	3	3	20.978
P43278	Histone H1.0;Histone H1.0, N-terminally processed	H1f0	1	2	2	2	20.885
A0A0H2UHQ1;A0A0G2KB77;F1LZX7;P24049;D3Z9G9	60S ribosomal protein L17	Rpl17;RGD1560017	5	2	2	2	21.967
A0A3B0IYY4;A0A0H2UHK1;P31722	Complement C1q subcomponent subunit C	C1qc	3	2	2	2	28.204
G3V7Q7	Ras GTPase-activating-like protein IQGAP1	Iqgap1	1	2	2	2	188.83
P04646;D3ZZN4;F1M0T2	60S ribosomal protein L35a	Rpl35a;LOC100362338	3	1	1	1	12.554
P62275	40S ribosomal protein S29	Rps29	1	2	2	2	6.6767
D4A7B1;A0A0H2UHU1;D4AAZ6;P61515	60S ribosomal protein L37a;Putative 60S ribosomal protein L37a	LOC679823;Rpl37a;Rpl37a-ps1	4	1	1	1	10.255
Q3KRE0	ATPase family AAA domain-containing protein 3	Atad3	1	2	2	2	66.758
P02401;D4A4D5;D3ZN03	60S acidic ribosomal protein P2	Rplp2;LOC498555;LOC100362751	3	2	2	2	11.692
O88752;P02091;P11517;A0A1K0FUA6;A0A0G2JSW3	Hemoglobin subunit beta-1;Hemoglobin subunit beta-2	Hbe1;Hbb	5	2	2	2	16.104
P62914;Q4V8I6;A0A0G2K3Y8	60S ribosomal protein L11	Rpl11	3	2	2	2	20.252
G3V9C7;Q00715;D3ZWM5;D3ZNZ9;M0RBQ5;Q00729;M0R4L7;G3V8B3;D4A817;D3ZLY9;A0A0G2JXE0;D3ZNH4;A0A0G2JXI9;A0A0G2K7R1	Histone H2B;Histone H2B type 1;Histone H2B type 1-A	Hist1h2bk;Hist1h2bb;Hist3h2ba;Hist3h2bb;Hist1h2ba;Hist1h2bl;LOC100910200;LOC100912338;Hist1h2bh;Hist1h2bo	14	2	2	2	13.89
P13471;Q6PDV6	40S ribosomal protein S14	Rps14	2	2	2	2	16.259
P62425;F1M013;D4A6B9;D3ZU22;B0K021;D3ZJH5;D3ZPL5;F1M0S7;D3ZD15;M0R3M3;F1M4C7;D3ZNA3	60S ribosomal protein L7a	Rpl7a;LOC100910109;LOC680161;LOC100361311;LOC100911966;RGD1562953;RGD1563045;LOC100911987	12	2	2	2	29.995
B1H2A6	RNA-binding protein FXR2	Fxr2	1	2	2	2	74.374
P48679;G3V8L3;A0A1B0GWU9;Q6P6U3;A0A0G2K3R2;P70482;A0A0G2JTC5	Prelamin-A/C;Lamin-A/C	Lmna;C2.1	7	2	2	2	74.323
P18666;P13832;Q63781;A0A0G2JSW0	Myosin regulatory light chain 12B;Myosin regulatory light chain RLC-A	Myl12b;Rlc-a	4	1	1	1	19.838
B0ZTH9;B0ZTH8;B0ZTI0;P25114;F7FKL9	6-phosphofructo-2-kinase/fructose-2,6-bisphosphatase 4;6-phosphofructo-2-kinase;Fructose-2,6-bisphosphatase	Pfkfb4	5	2	2	2	43.178
P63245;A0A0G2JZE6	Guanine nucleotide-binding protein subunit beta-2-like 1;Guanine nucleotide-binding protein subunit beta-2-like 1, N-terminally processed	Gnb2l1	2	2	2	2	35.076
Q9Z1A6;Q3KRF2;Q6P513	Vigilin	Hdlbp	3	2	2	2	141.58
P83883;B2RYQ8;F8WFR5	60S ribosomal protein L36a	Rpl36a;RGD1566373	3	2	2	2	12.441
P09527;A0A0G2K930	Ras-related protein Rab-7a	Rab7a	2	2	2	2	23.504
P62718;F1M0K6	60S ribosomal protein L18a	Rpl18a;RGD1565566	2	2	2	2	20.732
P07153;Q6P7A7	Dolichyl-diphosphooligosaccharide--protein glycosyltransferase subunit 1	Rpn1	2	2	2	2	68.303
P35427;Q5RK10;A0A1W2Q6L2	60S ribosomal protein L13a	Rpl13a	3	2	2	2	23.476
Q9JJH5;D0EA88;C9DRP5;C9DRP6;R9PXY6	6-phosphofructo-2-kinase/fructose-2,6-bisphosphatase 2;6-phosphofructo-2-kinase;Fructose-2,6-bisphosphatase	Pfkfb2;pfkfb2	5	2	2	2	64.155
P84100;F1M5A9	60S ribosomal protein L19	Rpl19;RGD1562420	2	2	2	2	23.466
P17074;D4A6G6;D3ZGN8;F1LYF3;A0A0H2UI38;D3ZSH6;F1M8C7;F1M764;D3ZUD7	40S ribosomal protein S19	Rps19;LOC100362339;Rps19l1;LOC100360843;LOC687298	9	2	2	2	16.085
P13941	Collagen alpha-1(III) chain	Col3a1	1	2	2	2	138.93
P62919;D4A6W6	60S ribosomal protein L8	Rpl8;RGD1561333	2	2	2	2	28.024
P63326;A0A0H2UI18;F1LT36;D3ZJY5;D4A5N7	40S ribosomal protein S10	Rps10;RGD1564698;LOC100360905;RGD1559708	5	2	2	2	18.916
Q6P0K8;P70565	Junction plakoglobin	Jup	2	2	2	2	81.8
P63029	Translationally-controlled tumor protein	Tpt1	1	2	2	2	19.462
D4A412;P62912;D4A647	60S ribosomal protein L32	LOC688684;Rpl32;Gm21893	3	2	2	2	15.022
P62282;Q6PDV9	40S ribosomal protein S11	Rps11	2	2	2	2	18.431
P11232;R4GNK3	Thioredoxin	Txn;Txn1	2	2	2	2	11.673
P62278;M0RCY2;Q7TP70;F1LMB4	40S ribosomal protein S13	Rps13;LOC683961;Bco2;Tex12	4	2	2	2	17.222
P21533;A0A0G2KBA1;Q6P790;F1LQS3	60S ribosomal protein L6	Rpl6	4	2	2	2	33.561
A0A0G2K862;Q1JU68;REV__Q9JIZ4;B5DEP5;A0A0G2K0P5;REV__G3V7X0;REV__A0A0H2UHM4;REV__Q6AYX5;REV__D3ZMY8	Eukaryotic translation initiation factor 3 subunit A	Eif3a;Trip4	9	2	2	2	203.64
P17078;D3Z942;D3ZN79	60S ribosomal protein L35	Rpl35;LOC686074	3	1	1	1	14.552
P62752;F1LT35;D3ZTH8;B5DES1;D3ZTX9	60S ribosomal protein L23a	Rpl23a;RGD1564606;LOC689899;RGD1565170	5	2	2	2	17.695
Q63358;A0A2X0SFK0;Q4W1H3;Q4W1H4;A0A0G2JYG5	Unconventional myosin-IXb	Myo9b;myo9b	5	2	2	2	225.03
F1LM60;Q5I0H0	Arf-GAP with Rho-GAP domain, ANK repeat and PH domain-containing protein 1	Arap1	2	2	2	2	161.1
P02563;P02564;G3V8B0;G3V885;Q29RW1;F1LRV9;P12847;Q9R0H4;G3V6E1;A0A0G2K484;F1LMU0;G3V6D8;A0A0G2K0F5;A0A0G2K1V4	Myosin-6;Myosin-7;Myosin-4;Myosin-3	Myh6;Myh7;Myh4;Myh1;Myh3;Myh2	14	2	2	2	223.51
Q05962;Q6P9Y4	ADP/ATP translocase 1	Slc25a4	2	2	2	1	32.989
P61751;P84082;P84079;P61206;P84083;A0A0G2K4Q4;A0A0G2JV81;A0A0G2K9H8	ADP-ribosylation factor 4;ADP-ribosylation factor 2;ADP-ribosylation factor 1;ADP-ribosylation factor 3;ADP-ribosylation factor 5	Arf4;Arf2;Arf1;Arf3;Arf5	8	2	2	2	20.396
Q5XIH7;A0A0G2KB63	Prohibitin-2	Phb2	2	2	2	2	33.312
D3ZUB0	Reticulocalbin-1	Rcn1	1	2	2	2	38.09
Q63610;A0A140TAF0	Tropomyosin alpha-3 chain	Tpm3	2	3	2	1	29.006
P10719;Q0QEP3;G3V6D3	ATP synthase subunit beta, mitochondrial;ATP synthase subunit beta	Atp5b	3	1	1	1	56.353
Q5XFW8	Protein SEC13 homolog	Sec13	1	1	1	1	35.547
P06761;REV__G3V810	78 kDa glucose-regulated protein	Hspa5	2	1	1	1	72.346
Q5RKG9	Eukaryotic translation initiation factor 4B	Eif4b	1	1	1	1	69.063
Q4KLK7;Q5RJN5	Nucleolar protein 56	Nop56	2	1	1	1	65.399
Q6LED0;P84245;A0A0G2K0N8;M0RBX6;D3ZK97;D3ZJ08;B0BMY8;A0A0G2K9I5	Histone H3.1;Histone H3.3;Histone H3	H3f3b;Hist1h3e;H3f3c;Hist2h3c2	8	1	1	1	15.404
P17077;A0A0G2JXD0;Q6P9U5;F1M7A9	60S ribosomal protein L9	Rpl9;RGD1561928	4	1	1	1	21.893
P62250;A0A1W2Q631;M0R8S7;Q5XFV9;B0K038;Q6P3E1;M0R4I3	40S ribosomal protein S16	Rps16;LOC102548369;RGD1561137	7	1	1	1	16.445
Q3KR55	Splicing factor U2AF 35 kDa subunit	U2af1	1	1	1	1	27.815
G3V645	2-5-oligoadenylate synthase-like protein 1	Oasl	1	1	1	1	58.968
B2RZD1	Protein transport protein Sec61 subunit beta	Sec61b	1	1	1	1	9.9884
P62961;Q62764;D4A3P0;D4A0L4;Q3ZAV2;Q3KRC7;F1MA18	Nuclease-sensitive element-binding protein 1;Y-box-binding protein 3	Ybx1;Ybx3;Ybx2	7	1	1	1	35.73
P81795;A0A096MJB9;C9WPN6	Eukaryotic translation initiation factor 2 subunit 3	Eif2s3;Eif2s3y	3	1	1	1	51.079
P19945	60S acidic ribosomal protein P0	Rplp0	1	1	1	1	34.215
P40329	Arginine--tRNA ligase, cytoplasmic	Rars	1	1	1	1	75.81
P56574;A0A0G2JUF6	Isocitrate dehydrogenase [NADP], mitochondrial	Idh2	2	1	1	1	50.967
Q08013	Translocon-associated protein subunit gamma	Ssr3	1	1	1	1	21.064
